# Supplementary material for: Performing a shortened version of the Action Research Arm Test in immersive virtual reality to assess post-stroke upper limb activity
Source: J Neuroeng Rehabil. 2022 Dec 3;19:133. doi: 10.1186/s12984-022-01114-3 (PMC9719653; doi:10.1186/s12984-022-01114-3)
Supplement: Supplementary file 4 — Additional file 4. Raw data supporting the results of conclusions of this work. [file 12984_2022_1114_MOESM4_ESM.xlsx]

## Sheet: Ind with stroke
Individual number	Date of the experiment	Date of first stroke	Time since stroke (months)	Phase	Type of stroke	Cognition	Age (years)	Sexe	Height (cm)	Weight (kgs)	Paretic side	Dominant hand	Test order	Hand order	ARAT score - less affected hand	ARAT score paretic hand	ARAT-VR score less affected hand	ARAT score - paretic hand	ARAT-VR score at retest - less affected hand	ARAT-VR score at retest - paretic hand	Fugl-Meyer (%)	SUS score (%)		ARAT-VR time of execution for the paretic hand (s)		ARAT-VR time of execution for the paretic hand (s)
1	2021-10-25	2020-10-04	12.5	Chronic	ischemic	ok	61	H	173	78	left	right	ARAT first	less affected hand en premier	57	14	34	11	38	9	48.2	77.5		825.672	13.7612
2	2021-10-26	2020-08-08	12.5	Chronic	ischemic	ok	61	H	180	72	right	right	ARAT-VR first	less affected hand en premier	57	53	38	34	/	/	83.7	85		197.981	3.29968
3	2021-10-27	2021-04-26	6	Chronic	hemorrhagic	aphasia	46	H	186	92	right	right	ARAT first	less affected hand en premier	57	46	33	39	34	39	83.2	90		101.956	1.69927
4	2021-10-28	2020-05-11	17.5	Chronic	ischemic	ok	45	H	189	102	left	left	ARAT-VR first	paretic hand en premier	55	52	36	36	39	35	84.4	97.5		116.683	1.94472
5	2021-11-03	2020-03-17	19.5	Chronic	ischemic	aphasia	46	H	181	67	right	right	ARAt first	paretic hand en premier	56	51	38	37	/	/	99	77.5		151.928	2.53213
6	2021-11-05	2020-03-26	19.5	Chronic	ischemic	ok	61	F	160	43	left	right	ARAT-VR first	less affected hand en premier	57	55	35	34	38	32	91.1	92.5		201.558	3.3593
7	2021-11-18	2020-11-01	12.5	Chronic	hemorrhagic	ok	54	H	170	86	left	right	ARAT-VR first	paretic hand en premier	56	51	34	32	/	/	91.1	90		207.785	3.46308
8	2021-11-29	2020-10-28	13	Chronic	ischemic	aphasia and apraxia	48	H	178	73	right	right	ARAT first	less affected hand en premier	56	1	38	0	/	/	14	90		200.53	3.34217
9	2021-11-30	2021-01-09	10.5	Chronic	hemorrhagic	hemineglect	64	H	154	54	right	right	ARAT-VR first	paretic hand en premier	57	54	35	34	/	/	91.1	72.5		220.997	3.68328
10	2021-12-06	2021-10-29	1.5	Subacute	ischemic	ok	55	H	178	82	left	right	ARAT first	paretic hand en premier	57	57	37	37	/	/	99	92.5		104.412	1.7402
11	2021-12-14	2021-08-30	3.5	Subacute	ischemic	aphasia	51	F	169	46	right	right	ARAT first	less affected hand en premier	55	6	37	3	38	3	34	80		124.962	2.0827
12	2021-12-24	2021-12-05	0.5	Subacute	ischemic	ok	53	H	175	80	right	right	ARAT first	paretic hand en premier	57	54	35	31	/	/	99	75		213.026	3.55043
13	2022-01-14	2021-12-23	0.7	Subacute	hemorrhagic	aphasia and hemineglect	61	H	169	100	right	right	ARAT first	paretic hand en premier	57	30	/	19	/	/	68.4	80		286.741	4.77902
14	2022-02-04	2022-02-02	0.06	Acute	ischemic	ok	68	F	160	60	left	right	ARAT-VR first	paretic hand en premier	57	40	39	21	39	23	54	92.5		749.61	12.4935
15	2022-02-15	2012-01-01	120	Chronic	ischemic	ok	63	H	182	93	right	right	ARAT first	paretic hand en premier	57	17	27	8	/	/	54	35		734.237	12.2373
16	2022-02-15	2013-01-11	109	Chronic	ischemic	aphasia	66	H	182	89	right	right	ARAT first	paretic hand en premier	57	48	37	32	/	/	91.1	82.5		289.12	4.81867
17	2022-02-21	2022-11-05	3.5	Chronic	hemorrhagic	ok	47	F	166	54	left	right	ARAT-VR first	less affected hand en premier	57	57	37	37	/	/	79	92.5		104.307	1.73845
18	2022-02-21	2022-02-01	0.7	Subacute	ischemic	ok	37	H	187	95	left	right	ARAT-VR first	less affected hand en premier	57	56	36	35	39	38	99	82.5		156.469	2.60782
19	2022-02-22	2022-02-16	0.25	Acute	ischemic	ok	65	H	182	96	left	right	ARAT first	less affected hand en premier	57	57	36	37	/	/	99	77.5		119.655	1.99425
20	2022-02-23	2012-12-03	113	Chronic	ischemic	aphasia	53	F	147	47	left	right	ARAT-VR first	less affected hand en premier	56	11	/	6	/	/	39.2	75		241.314	4.0219
21	2022-03-17	2022-03-12	0.2	Acute	ischemic	ok	58	H	189	115	right	right	ARAT-VR first	paretic hand en premier	57	48	34	31	/	/	97	92.5		248.007	4.13345
22	2022-03-17	2022-03-11	0.2	Acute	ischemic	ok	58	F	170	57	right	right	ARAT-VR first	paretic hand en premier	57	49	38	36	/	/	99	85		141.229	2.35382
23	2022-03-17	2022-02-08	1.5	Subacute	ischemic	ok	69	H	182	120	right	left	ARAT-VR first	less affected hand en premier	57	15	34	13	/	/	34	90		360.128	6.00213
24	2022-03-18	2022-03-13	0.2	Acute	ischemic	ok	64	H	185	79	right	left	ARAT first	paretic hand en premier	57	22	/	14	/	/	34	52.5		699.319	11.6553
25	2022-03-30	2022-03-28	0.06	Acute	ischemic	ok	83	H	176	65	left	right	ARAT first	paretic hand en premier	57	38	/	24	/	/	48.2	52.5		508.065	8.46775
26	2022-03-30	2022-01-22	2.3	Subacute	ischemic	ok	73	H	170	72	left	right	ARAT first	less affected hand en premier	57	49	36	35	38	33	99	87.5		182.384	3.03973
27	2022-03-31	2019-02-19	25.3	Chronic	ischemic	ok	57	H	177	79	left	right	ARAT first	less affected hand en premier	57	25	37	22	/	/	39.2	87.5		347.499	5.79165
28	2022-04-01	2022-03-30	0.06	Acute	ischemic	ok	72	H	169	70	left	right	ARAT-VR first	less affected hand en premier	57	49	31	34	/	/	99	65		197.532	3.2922
29	2022-04-01	2022-03-17	0.5	Acute	ischemic	ok	79	F	160	55	right	right	ARAT first	paretic hand en premier	57	54	34	31	35	34	99	57.5		363.028	6.05047
30	2022-04-03	2022-01-31	2.1	Subacute	hemorrhagic	ok	76	F	162	111	left	right	ARAT-VR first	less affected hand en premier	41	3	23	4	26	1	14	75		229.534	3.82557

## Sheet: HCS
HCS number	Age (years)	Height (kgs)	Weight (kgs)	Sexe	Dominant hand	Test order	Hand order	ARAT score - dominant hand	ARAT score - non-dominant hand	ARAT-VR score - dominant hand	ARAT-VR score - non-dominant hand	ARAT-VR retest score - dominant hand	ARAT-VR retest score - non-dominant hand	SUS score (%)
1	25	164	52	F	right	ARAT first	dominant hand en premier	57	57	38	39	/	/	87.5
2	24	174	60	M	left	ARAT first	dominant hand en premier	57	57	36	39	/	/	90
3	21	188	69	M	right	ARAT first	dominant hand en premier	57	57	36	36	36	35	80
4	21	161	53	F	right	ARAT-VR first	non-dominant hand en premier	57	57	37	38			82.5
5	29	183	80	M	right	ARAT-VR first	non-dominant hand en premier	57	57	38	34	38	37	82.5
6	30	167	65	F	right	ARAT first	non-dominant hand en premier	57	57	31	33	36	33	67.5
7	22	171	62	F	right	ARAT first	dominant hand en premier	57	57	38	39	/	/	80
8	21	168	53	F	right	ARAT-VR first	non-dominant hand en premier	57	57	39	36	/	/	90
9	27	182	72	M	right	ARAT-VR first	non-dominant hand en premier	57	57	37	37	34	39	87.5
10	57	180	62	M	right	ARAT first	dominant hand en premier	57	57	34	39	31	31	80
11	21	175	64	F	right	ARAT first	dominant hand en premier	57	57	35	37	39	35	77.5
12	55	170	70	F	right	ARAT first	dominant hand en premier	57	57	36	34	/	/	62.5
13	52	165	75	F	right	ARAT-VR first	dominant hand en premier	57	57	36	37	/	/	95
14	55	175	95	M	right	ARAT first	dominant hand en premier	57	57	38	37	/	/	82.5
15	79	160	70	F	right	ARAT first	non-dominant hand en premier	57	57	33	31	/	/	45
16	54	182		F	right	ARAT-VR first	dominant hand en premier	57	57	37	38	36	34	80
17	58	176		M	right	ARAT-VR first	non-dominant hand en premier	57	57	38	36	38	39	80
18	71	188	112	M	right	ARAT-VR first	non-dominant hand en premier	57	57	38	30	/	/	87.5
19	69	157	66	F	right	ARAT first	dominant hand en premier	57	57	35	34	/	/	85
20	68	160	82	F	right	ARAT-VR first	non-dominant hand en premier	57	57	38	32	/	/	85
21	65	171	115	M	right	ARAT-VR first	dominant hand en premier	57	57	36	35	/	/	50
22	61	160	92	F	right	ARAT-VR first	non-dominant hand en premier	57	57	35	39	/	/	95
23	26	180	77	M	right	ARAT first	non-dominant hand en premier	57	57	39	39	/	/	90
24	27	160	52	F	right	ARAT-VR first	dominant hand en premier	57	57	35	35	/	/	87.5
25	27	153	58	F	left	ARAT first	dominant hand en premier	57	57	33	33	/	/	70

## Sheet: Healthcare professionals
1	GRASP
		Hand's opening movement	Hand's closing movement	Object maintening during transport	Shoulder flexion while putting object on a height	Hand's opening movement to release the object
	Cube 10cm	0	0	1	0	0
	Cube 2,5cm	0	0	1	0	0
	Cube 5cm	0	0	1	0	0
	Cube 7,5cm	0	0	1	0	0
	GRIP
		Hand's opening movement	Hand's closing movement	Object maintening during transport	Pronation	Approach/reaching movement	Stringing
	Glass of water	-1	-1	2	1
	Tube 2,25cm	0	0			0	1
	Tube 1cm	0	0			0	2
	Ring	1	1			1	1
	PINCH
		Pinching movement	Object maintening during transport	Shoulder flexion while putting object on a height
	Thumb-ring finger	2	2	0
	Thumb-index	1	1	0
	Thumb-middle finger	2	2	0
	GROSS MOVEMENT
	Hand to head	-1
	Hand to mouth	-1
	General appreciation
	Ergonomics of the application	3
	Clarity of the instructionss	4
2	GRASP
		Hand's opening movement	Hand's closing movement	Object maintening during transport	Shoulder flexion while putting object on a height	Hand's opening movement to release the object
	Cube 10cm	0	1	1	0	0
	Cube 2,5cm	0	1	2	0	0
	Cube 5cm	0	1	1	0	0
	Cube 7,5cm	0
	GRIP
		Hand's opening movement	Hand's closing movement	Object maintening during transport	Pronation	Approach/reaching movement	Stringing
	Glass of water	0	1	2	1
	Tube 2,25cm	0	1			0	-1
	Tube 1cm	0	1			0	-1
	Ring	0	1			0	-1
	PINCH
		Pinching movement	Object maintening during transport	Shoulder flexion while putting object on a height
	Thumb-ring finger	1	-1	0
	Thumb-index	1	-1	0
	Thumb-middle finger	-1	-1	0
	GROSS MOVEMENT
	Hand to head	-1
	Hand to mouth	0
	General appreciation
	Ergonomics of the application	?
	Clarity of the instructionss	4
3	GRASP
		Hand's opening movement	Hand's closing movement	Object maintening during transport	Shoulder flexion while putting object on a height	Hand's opening movement to release the object
	Cube 10cm	0	-1	1	-1	0
	Cube 2,5cm	0	0	0	0	0
	Cube 5cm	0	0	0	0	0
	Cube 7,5cm	0	0	0	0	0
	GRIP
		Hand's opening movement	Hand's closing movement	Object maintening during transport	Pronation	Approach/reaching movement	Stringing
	Glass of water	0	1	1	0
	Tube 2,25cm	-1	1			0	0
	Tube 1cm	1	1			2	0
	Ring	-2	-2			0	0
	PINCH
		Pinching movement	Object maintening during transport	Shoulder flexion while putting object on a height
	Thumb-ring finger	1	2	1
	Thumb-index	1	2	1
	Thumb-middle finger	1	2	1
	GROSS MOVEMENT
	Hand to head	0
	Hand to mouth	0
	General appreciation
	Ergonomics of the application	4
	Clarity of the instructionss	4
4	GRASP
		Hand's opening movement	Hand's closing movement	Object maintening during transport	Shoulder flexion while putting object on a height	Hand's opening movement to release the object
	Cube 10cm	-1	1	1	-1	-1
	Cube 2,5cm	1	1	0	0	0
	Cube 5cm	-1	1	0	0	0
	Cube 7,5cm
	GRIP
		Hand's opening movement	Hand's closing movement	Object maintening during transport	Pronation	Approach/reaching movement	Stringing
	Glass of water	1	1	1	1
	Tube 2,25cm	0	0			0	1
	Tube 1cm	0	0			0	1
	Ring	1	0			0	1
	PINCH
		Pinching movement	Object maintening during transport	Shoulder flexion while putting object on a height
	Thumb-ring finger	1	1	0
	Thumb-index	0	1	0
	Thumb-middle finger	1	0	0
	GROSS MOVEMENT
	Hand to head	-1
	Hand to mouth	-1
	General appreciation
	Ergonomics of the application	4
	Clarity of the instructionss	4
5	GRASP
		Hand's opening movement	Hand's closing movement	Object maintening during transport	Shoulder flexion while putting object on a height	Hand's opening movement to release the object
	Cube 10cm	1	1	1	0	0
	Cube 2,5cm	0	1	1	0	0
	Cube 5cm	0	1	1	0	0
	Cube 7,5cm	0	1	1	0	0
	GRIP
		Hand's opening movement	Hand's closing movement	Object maintening during transport	Pronation	Approach/reaching movement	Stringing
	Glass of water	0	0	0	0
	Tube 2,25cm	1	2			2	2
	Tube 1cm	1	2			2	2
	Ring	1	1			1	1
	PINCH
		Pinching movement	Object maintening during transport	Shoulder flexion while putting object on a height
	Thumb-ring finger	2	2	0
	Thumb-index	2	2	0
	Thumb-middle finger	2	2	0
	GROSS MOVEMENT
	Hand to head	-1
	Hand to mouth	-1
	General appreciation
	Ergonomics of the application	4
	Clarity of the instructionss	5
6	GRASP
		Hand's opening movement	Hand's closing movement	Object maintening during transport	Shoulder flexion while putting object on a height	Hand's opening movement to release the object
	Cube 10cm	-2	1	-2	-2	-2
	Cube 2,5cm	-2	1	-2	-1	-1
	Cube 5cm	-2	1	-1	-1	-1
	Cube 7,5cm	-2	1	-1	-1	-1
	GRIP
		Hand's opening movement	Hand's closing movement	Object maintening during transport	Pronation	Approach/reaching movement	Stringing
	Glass of water	-2	0	0	-1
	Tube 2,25cm	1	0			-1	0
	Tube 1cm	1	1			1	1
	Ring	1	0			-1	0
	PINCH
		Pinching movement	Object maintening during transport	Shoulder flexion while putting object on a height
	Thumb-ring finger	2	2	2
	Thumb-index	1	1	1
	Thumb-middle finger	2	1	1
	GROSS MOVEMENT
	Hand to head	0
	Hand to mouth	0
	General appreciation
	Ergonomics of the application	5
	Clarity of the instructionss	5
7	GRASP
		Hand's opening movement	Hand's closing movement	Object maintening during transport	Shoulder flexion while putting object on a height	Hand's opening movement to release the object
	Cube 10cm	-1	0	0	0	0
	Cube 2,5cm	0	1	0	0	0
	Cube 5cm	0	0	1	0	1
	Cube 7,5cm	0	0	0	0	0
	GRIP
		Hand's opening movement	Hand's closing movement	Object maintening during transport	Pronation	Approach/reaching movement	Stringing
	Glass of water	0	0	1	1
	Tube 2,25cm	0	0			1	1
	Tube 1cm	0	0			1	1
	Ring	0	0			0	1
	PINCH
		Pinching movement	Object maintening during transport	Shoulder flexion while putting object on a height
	Thumb-ring finger	1	1	0
	Thumb-index	1	1	0
	Thumb-middle finger	1	1	0
	GROSS MOVEMENT
	Hand to head	0
	Hand to mouth	0
	General appreciation
	Ergonomics of the application	5
	Clarity of the instructionss	5
8	GRASP
		Hand's opening movement	Hand's closing movement	Object maintening during transport	Shoulder flexion while putting object on a height	Hand's opening movement to release the object
	Cube 10cm	1	1	1	1	1
	Cube 2,5cm	1	1	1	1	1
	Cube 5cm	1	1	1	1	1
	Cube 7,5cm	1	1	1	1	1
	GRIP
		Hand's opening movement	Hand's closing movement	Object maintening during transport	Pronation	Approach/reaching movement	Stringing
	Glass of water	1	1	1	1
	Tube 2,25cm	0	0			0	0
	Tube 1cm	0	0			0	0
	Ring	-1	-1			-1	-1
	PINCH
		Pinching movement	Object maintening during transport	Shoulder flexion while putting object on a height
	Thumb-ring finger	1	1	1
	Thumb-index	1	1	1
	Thumb-middle finger	1	1	1
	GROSS MOVEMENT
	Hand to head	0
	Hand to mouth	0
	General appreciation
	Ergonomics of the application	5
	Clarity of the instructionss	5
9	GRASP
		Hand's opening movement	Hand's closing movement	Object maintening during transport	Shoulder flexion while putting object on a height	Hand's opening movement to release the object
	Cube 10cm	0	1	1	0	0
	Cube 2,5cm	0	1	1	0	0
	Cube 5cm	0	0	1	0	0
	Cube 7,5cm	0	0	0	0	0
	GRIP
		Hand's opening movement	Hand's closing movement	Object maintening during transport	Pronation	Approach/reaching movement	Stringing
	Glass of water	0	1	0	0
	Tube 2,25cm	0	0			0	-1
	Tube 1cm	0	0			0	-1
	Ring	0	0			0	0
	PINCH
		Pinching movement	Object maintening during transport	Shoulder flexion while putting object on a height
	Thumb-ring finger	1	1	0
	Thumb-index	1	1	0
	Thumb-middle finger	1	1	0
	GROSS MOVEMENT
	Hand to head	0
	Hand to mouth	0
	General appreciation
	Ergonomics of the application	4
	Clarity of the instructionss	5
10	GRASP
		Hand's opening movement	Hand's closing movement	Object maintening during transport	Shoulder flexion while putting object on a height	Hand's opening movement to release the object
	Cube 10cm	0	0	1	1	0
	Cube 2,5cm	0	0	1	0	0
	Cube 5cm	0	0	1	1	0
	Cube 7,5cm	0	0	1	1	0
	GRIP
		Hand's opening movement	Hand's closing movement	Object maintening during transport	Pronation	Approach/reaching movement	Stringing
	Glass of water	0	0	-1	-1
	Tube 2,25cm	0	1			0	1
	Tube 1cm	1	1			0	2
	Ring	-1	0			0	0
	PINCH
		Pinching movement	Object maintening during transport	Shoulder flexion while putting object on a height
	Thumb-ring finger	0	1	1
	Thumb-index	0	0	1
	Thumb-middle finger	1	1	1
	GROSS MOVEMENT
	Hand to head	0
	Hand to mouth	0
	General appreciation
	Ergonomics of the application	4
	Clarity of the instructionss	3
11	GRASP
		Hand's opening movement	Hand's closing movement	Object maintening during transport	Shoulder flexion while putting object on a height	Hand's opening movement to release the object
	Cube 10cm	0	0	1	0	0
	Cube 2,5cm	0	0	1	0	0
	Cube 5cm	0	0	1	0	0
	Cube 7,5cm	0	0	1	0	0
	GRIP
		Hand's opening movement	Hand's closing movement	Object maintening during transport	Pronation	Approach/reaching movement	Stringing
	Glass of water	1	0	0	0
	Tube 2,25cm	0	0			0	0
	Tube 1cm	0	0			0	0
	Ring	0	0			0	0
	PINCH
		Pinching movement	Object maintening during transport	Shoulder flexion while putting object on a height
	Thumb-ring finger	2	1	0
	Thumb-index	0	0	0
	Thumb-middle finger	0	0	0
	GROSS MOVEMENT
	Hand to head	0
	Hand to mouth	0
	General appreciation
	Ergonomics of the application	4
	Clarity of the instructionss	5
